# Supplementary material for: Photoredox Coupling of CO2 Reduction with Benzyl Alcohol Oxidation over Ternary Metal Chalcogenides (ZnmIn2S3+m, m = 1–5) with Regulable Products Selectivity
Source: Molecules. 2023 Sep 10;28(18):6553. doi: 10.3390/molecules28186553 (PMC10537807; doi:10.3390/molecules28186553)
Supplement: Supplementary file 1 [file molecules-28-06553-s001.zip]

Archive with 1 entries (1 files):
- molecules-2536487-supplementary.pdf
